# Supplementary material for: Exploring the Phospholipid Transport Mechanism of ATP8A1-CDC50
Source: Biomedicines. 2023 Feb 13;11(2):546. doi: 10.3390/biomedicines11020546 (PMC9953615; doi:10.3390/biomedicines11020546)
Supplement: Supplementary file 1 [file biomedicines-11-00546-s001.zip]

Archive with 1 entries (1 files):
- biomedicines-2157594-supplementary.pdf
